# Supplementary material for: Environmentally Friendly Synthesis of New Mono- and Bis-Pyrazole Derivatives; In Vitro Antimicrobial, Antifungal, and Antioxidant Activity; and In Silico Studies: DFT, ADMETox, and Molecular Docking
Source: Pharmaceuticals (Basel). 2025 Jan 26;18(2):167. doi: 10.3390/ph18020167 (PMC11858278; doi:10.3390/ph18020167)
Supplement: Supplementary file 1 [file pharmaceuticals-18-00167-s001.zip]

Archive with 1 entries (1 files):
- pharmaceuticals-3428464-supplementary.pdf
